# Supplementary material for: Interactive effects of depth and differential irrigation on soil microbiome composition and functioning
Source: Front Microbiomes. 2023 Mar 2;2:1078024. doi: 10.3389/frmbi.2023.1078024 (PMC12993636; doi:10.3389/frmbi.2023.1078024)
Supplement: Supplementary file 1 [file Table_1.xlsx]

## Sheet: ST1
Supplemental Table 1. ANOVA of relative water content and Tukey's post-hoc significances. ANOVA analyses for the relative water content at all sample dates as well as each date individually. Separate analyses were run including and excluding controls to see whether the unplanted controls influenced the significances of experimental factors. ANOVA analyses for relative water content included the f…
Full Dataset								Tukey's Results - Full Dataset
Factor	Degrees of Freedom	Sum of Squares	Mean Squares	F Statistic	p-value			Irrigation	RWC	groups		Depth	RWC	groups
Irrigation	4	0.213345	0.0533362	30.4527	5.00175e-20	***		T1	1.185	a		0-5 cm	1.161	a
Depth	2	0.00818489	0.00409245	2.33662	0.0991388	.		T2	1.179	a		5-15 cm	1.159	a
Date	1	0.0093759	0.0093759	5.35325	0.0216419	*		T3	1.155	b		15-25 cm	1.148	a
Cultivar	1	0.00106533	0.00106533	0.608261	0.436313			T4	1.136	b
Irrigation:Depth	8	0.0106736	0.0013342	0.761774	0.636845			T5	1.089	c
Irrigation:Date	4	0.0127724	0.00319311	1.82313	0.125515
Depth:Date	2	0.00982222	0.00491111	2.80404	0.0628131	.
Irrigation:Depth:Date	8	0.0108311	0.00135388	0.77301	0.62693
Residuals	212	0.371306	0.00175144	NA	NA
Full Dataset - No Controls
Factor	Degrees of Freedom	Sum of Squares	Mean Squares	F Statistic	p-value
Irrigation	3	0.0813462	0.0271154	16.6834	1.14441e-09	***
Depth	2	0.0129364	0.0064682	3.97971	0.0202617	*
Date	1	0.00457251	0.0045725	2.81334	0.0951193	.
Cultivar	1	0.00106533	0.00106533	0.655471	0.419171
Irrigation:Depth	6	0.00316603	0.000527671	0.324662	0.923493
Irrigation:Date	3	0.0077295	0.0025765	1.58525	0.194327
Depth:Date	2	0.00401597	0.00200799	1.23546	0.293013	.
Irrigation:Depth:Date	6	0.00199058	0.000331764	0.204125	0.975194
Residuals	191	0.310431	0.00162529	NA	NA
April Dataset								Tukey's Results - April Dataset
Factor	Degrees of Freedom	Sum of Squares	Mean Squares	F Statistic	p-value			Irrigation	RWC	groups		Depth	RWC	groups
Irrigation	4	0.0615882	0.0153971	30.5263	2.65112e-14	***		T1	1.157	a		0-5 cm	1.138	a
Depth	2	0.000898996	0.000449498	0.891178	0.415124			T2	1.153	a		5-15 cm	1.146	a
Cultivar	1	0.00019045	0.00019045	0.377588	0.541042			T3	1.144	a		15-25 cm	1.141	a
Irrigation:Depth	8	0.010714	0.00133925	2.65521	0.0138371	*		T4	1.151	a
Residuals	65	0.0327851	0.000504386	NA	NA			T5	1.065	b
April Dataset - No Controls
Factor	Degrees of Freedom	Sum of Squares	Mean Squares	F Statistic	p-value
Irrigation	3	0.00138949	0.000463165	0.858308	0.467847
Depth	2	0.00123342	0.000616711	1.14285	0.325867
Cultivar	1	0.00019045	0.00019045	0.35293	0.55473
Irrigation:Depth	6	0.00195585	0.000325975	0.604077	0.725953
Residuals	59	0.0318379	0.000539626	NA	NA
July Dataset								Tukey's Results - July Dataset
Factor	Degrees of Freedom	Sum of Squares	Mean Squares	F Statistic	p-value			Irrigation	RWC	groups		Depth	RWC	groups
Irrigation	4	0.164111	0.0410277	17.1314	1.22e-09	***		T1	1.217	a		0-5 cm	1.168	a
Depth	2	0.00717454	0.00358727	1.49788	0.231219			T2	1.209	a		5-15 cm	1.18	a
Cultivar	1	0.00138163	0.00138163	0.576906	0.450274			T3	1.163	b		15-25 cm	1.157	a
Irrigation:Depth	8	0.0177225	0.00221531	0.925017	0.502013			T4	1.121	bc
Residuals	65	0.155668	0.00239489	NA	NA			T5	1.093	c
July Dataset - No Controls
Factor	Degrees of Freedom	Sum of Squares	Mean Squares	F Statistic	p-value
Irrigation	3	0.107648	0.0358827	14.4139	3.72795e-07	***
Depth	2	0.0091832	0.0045916	1.84443	0.167117
Cultivar	1	0.00138163	0.00138163	0.554994	0.459242
Irrigation:Depth	6	0.0105308	0.00175514	0.705033	0.646715
Residuals	59	0.146877	0.00248944	NA	NA
October Dataset								Tukey's Results - October Dataset
Factor	Degrees of Freedom	Sum of Squares	Mean Squares	F Statistic	p-value			Irrigation	RWC	groups		Depth	RWC	groups
Irrigation	4	0.0428179	0.0107045	6.60225	0.000160009	***		T1	1.18	a		0-5 cm	1.176	a
Depth	2	0.0140772	0.00703862	4.34124	0.016996	*		T2	1.178	a		5-15 cm	1.151	ab
Cultivar	1	3.09422e-05	3.09422e-05	0.0190844	0.890552			T3	1.158	ab		15-25 cm	1.145	b
Irrigation:Depth	8	0.00432795	0.000540993	0.333671	0.949879			T4	1.137	bc
Residuals	65	0.105387	0.00162134	NA	NA			T5	1.112	c
October Dataset - No Controls
Factor	Degrees of Freedom	Sum of Squares	Mean Squares	F Statistic	p-value
Irrigation	3	0.0214118	0.00713726	7.32283	0.000296749	***
Depth	2	0.00962872	0.00481436	4.93954	0.0103887	*
Cultivar	1	3.09422e-05	3.09422e-05	0.0317467	0.859195
Irrigation:Depth	6	0.0019786	0.000329766	0.33834	0.91385
Residuals	59	0.0575049	0.000974659	NA	NA

## Sheet: ST2
Supplemental Table 2. ANOVA of alpha-diversity indices. ANOVA analyses for the diversity metrics 'Shannon's diversity', 'Simpson's evenness', and 'Richness' across datasets including the factors Date, Irrigation, Depth, their interactions, Cultivar, and SampleType (where appropriate). Separate analyses were run for the full and soil datasets where control non-irrigated soils were either included …
All Samples - Shannon's Diversity									All Samples - Richness									All Samples - Simpson's Evenness
Factor	Degrees of Freedom	Sum of Squares	Mean Squares	F Statistic	p-value				Factor	Degrees of Freedom	Sum of Squares	Mean Squares	F Statistic	p-value				Factor	Degrees of Freedom	Sum of Squares	Mean Squares	F Statistic	p-value
Date	2	0.142286	0.0711431	1.91882	0.148476				Date	2	225248	112624	7.23288	0.000847522	***			Date	2	1.49752e-05	7.4876e-06	1.20165	0.302061
Irrigation	4	4.58702	1.14675	30.9294	9.25229e-22	***			Irrigation	4	1.61049e+06	402624	25.8571	1.43598e-18	***			Irrigation	4	0.000437805	0.000109451	17.5653	4.88699e-13	***
Depth	2	0.392183	0.196091	5.28883	0.00550132	**			Depth	2	359904	179952	11.5568	1.42883e-05	***			Depth	2	8.61906e-07	4.30953e-07	0.0691613	0.93319
Cultivar	1	0.00998162	0.00998162	0.269216	0.604219				Cultivar	1	1746.28	1746.28	0.112149	0.737932				Cultivar	1	2.91696e-06	2.91696e-06	0.468128	0.494348
SampleType	1	3.81225	3.81225	102.821	4.04299e-21	***			SampleType	1	2.16347e+06	2.16347e+06	138.942	7.48034e-27	***			SampleType	1	7.51894e-05	7.51894e-05	12.0668	0.000584441	***
Date:Irrigation	8	1.72618	0.215773	5.81965	6.06475e-07	***			Date:Irrigation	8	605632	75704	4.86182	1.13364e-05	***			Date:Irrigation	8	0.000340812	4.26015e-05	6.83689	2.69702e-08	***
Date:Depth	4	0.0603632	0.0150908	0.407017	0.803569				Date:Depth	4	28379.3	7094.82	0.45564	0.768261				Date:Depth	4	1.59799e-05	3.99499e-06	0.641135	0.633522
Irrigation:Depth	8	0.697351	0.0871688	2.35105	0.0181313	*			Irrigation:Depth	8	102694	12836.8	0.824395	0.581551				Irrigation:Depth	8	0.000274067	3.42584e-05	5.49795	1.62382e-06	***
Date:Irrigation:Depth	16	0.987744	0.061734	1.66504	0.0520875	.			Date:Irrigation:Depth	16	239553	14972.1	0.961529	0.49904				Date:Irrigation:Depth	16	0.000366978	2.29361e-05	3.6809	3.2974e-06	***
Residuals	318	11.7903	0.0370766	NA	NA				Residuals	318	4.95162e+06	15571.1	NA	NA				Residuals	318	0.0019815	6.23112e-06	NA	NA
Bulk Soil - Shannon's Diversity									Bulk Soil - Richness									Bulk Soil - Simpson's Evenness
Factor	Degrees of Freedom	Sum of Squares	Mean Squares	F Statistic	p-value				Factor	Degrees of Freedom	Sum of Squares	Mean Squares	F Statistic	p-value				Factor	Degrees of Freedom	Sum of Squares	Mean Squares	F Statistic	p-value
Date	2	0.531982	0.265991	11.8086	1.43809e-05	***			Date	2	756129	378065	43.5534	2.23854e-16	***			Date	2	3.58181e-05	1.7909e-05	2.34781	0.0982608	.
Irrigation	4	5.403	1.35075	59.9663	5.3014e-33	***			Irrigation	4	2003052	500763	57.6884	4.13103e-32	***			Irrigation	4	0.000471362	0.000117841	15.4485	5.31338e-11	***
Depth	2	0.622996	0.311498	13.8289	2.40914e-06	***			Depth	2	623948	311974	35.9397	5.04703e-14	***			Depth	2	3.4173e-06	1.70865e-06	0.223998	0.799521
Cultivar	1	0.00198373	0.00198373	0.0880675	0.766963				Cultivar	1	22.3098	22.3098	0.00257011	0.959619				Cultivar	1	7.96995e-08	7.96995e-08	0.0104483	0.918689
Date:Irrigation	8	1.04494	0.130617	5.79873	1.21018e-06	***			Date:Irrigation	8	337163	42145.3	4.85518	1.77989e-05	***			Date:Irrigation	8	0.000282782	3.53478e-05	4.63397	3.34759e-05	***
Date:Depth	4	0.052922	0.0132305	0.587366	0.672159				Date:Depth	4	8616.67	2154.17	0.248162	0.910526				Date:Depth	4	3.61491e-05	9.03727e-06	1.18476	0.318768
Irrigation:Depth	8	0.844204	0.105525	4.68479	2.89546e-05	***			Irrigation:Depth	8	161614	20201.8	2.32727	0.0208165	*			Irrigation:Depth	8	0.000265643	3.32054e-05	4.35312	7.46207e-05	***
Date:Irrigation:Depth	16	0.837621	0.0523513	2.32413	0.00368555	**			Date:Irrigation:Depth	16	202372	12648.2	1.45709	0.119148				Date:Irrigation:Depth	16	0.000340366	2.12729e-05	2.7888	0.000452293	***
Residuals	196	4.41493	0.0225251	NA	NA				Residuals	196	1701375	8680.48	NA	NA				Residuals	196	0.00149508	7.62796e-06	NA	NA
Bulk Soil, no Control - Shannon's Diversity									Bulk Soil, no Control - Richness									Bulk Soil, no Control - Simpson's Evenness
Factor	Degrees of Freedom	Sum of Squares	Mean Squares	F Statistic	p-value				Factor	Degrees of Freedom	Sum of Squares	Mean Squares	F Statistic	p-value				Factor	Degrees of Freedom	Sum of Squares	Mean Squares	F Statistic	p-value
Date	2	0.430448	0.215224	19.9899	1.45946e-08	***			Date	2	722381	361191	50.9578	3.03952e-18	***			Date	2	2.91829e-06	1.45915e-06	3.65339	0.0278537	*
Irrigation	3	0.0353424	0.0117808	1.09419	0.352982				Irrigation	3	15305.5	5101.84	0.719783	0.541384				Irrigation	3	8.8372e-07	2.94573e-07	0.737548	0.530925
Depth	2	1.06927	0.534634	49.6565	6.99201e-18	***			Depth	2	727812	363906	51.3409	2.38192e-18	***			Depth	2	1.52732e-05	7.6366e-06	19.1204	2.97915e-08	***
Cultivar	1	0.0021759	0.0021759	0.202097	0.653578				Cultivar	1	15.2739	15.2739	0.00215489	0.963027				Cultivar	1	1.09681e-07	1.09681e-07	0.274617	0.6009
Date:Irrigation	6	0.0789764	0.0131627	1.22255	0.296709				Date:Irrigation	6	56135.2	9355.87	1.31995	0.250406				Date:Irrigation	6	2.68403e-06	4.47338e-07	1.12004	0.352411
Date:Depth	4	0.0205768	0.00514421	0.477791	0.752011				Date:Depth	4	10439.9	2609.98	0.368224	0.831054				Date:Depth	4	7.78454e-07	1.94614e-07	0.48727	0.745077
Irrigation:Depth	6	0.0855593	0.0142599	1.32445	0.24842				Irrigation:Depth	6	54413.8	9068.97	1.27948	0.268882				Irrigation:Depth	6	1.55129e-06	2.58549e-07	0.647351	0.6922
Date:Irrigation:Depth	12	0.0912397	0.00760331	0.706191	0.74422				Date:Irrigation:Depth	12	95100.3	7925.02	1.11809	0.347975				Date:Irrigation:Depth	12	2.70005e-06	2.25004e-07	0.563361	0.869313
Residuals	179	1.92723	0.0107667	NA	NA				Residuals	179	1268757	7088.03	NA	NA				Residuals	179	7.14918e-05	3.99396e-07	NA	NA
Rhizosphere - Shannon's Diversity									Rhizosphere - Richness									Rhizosphere - Simpson's Evenness
Factor	Degrees of Freedom	Sum of Squares	Mean Squares	F Statistic	p-value				Factor	Degrees of Freedom	Sum of Squares	Mean Squares	F Statistic	p-value				Factor	Degrees of Freedom	Sum of Squares	Mean Squares	F Statistic	p-value
Date	1	0.160159	0.160159	2.72456	0.102016				Date	1	5740.6	5740.6	0.229683	0.632827				Date	1	1.1159e-05	1.1159e-05	2.73663	0.101271
Irrigation	3	1.2671	0.422366	7.18513	0.000207298	***			Irrigation	3	510195	170065	6.80436	0.000325191	***			Irrigation	3	5.57013e-05	1.85671e-05	4.55339	0.00496659	**
Depth	2	0.0111703	0.00558515	0.0950125	0.909445				Depth	2	2939.2	1469.6	0.0587992	0.942929				Depth	2	4.00601e-06	2.003e-06	0.491216	0.61338
Cultivar	1	0.0049746	0.0049746	0.084626	0.771738				Cultivar	1	8104.9	8104.9	0.32428	0.57035				Cultivar	1	5.73801e-06	5.73801e-06	1.40719	0.238392
Date:Irrigation	3	0.383095	0.127698	2.17236	0.0961311	.			Date:Irrigation	3	147353	49117.7	1.96522	0.124209				Date:Irrigation	3	2.58697e-05	8.62322e-06	2.11476	0.103245
Date:Depth	2	0.00682695	0.00341348	0.0580688	0.943617				Date:Depth	2	7238.74	3619.37	0.144812	0.86537				Date:Depth	2	2.46255e-06	1.23127e-06	0.301957	0.740055
Irrigation:Depth	6	0.0878986	0.0146498	0.249216	0.958556				Irrigation:Depth	6	10431.3	1738.56	0.0695602	0.998636				Irrigation:Depth	6	1.55636e-05	2.59394e-06	0.636136	0.701016
Date:Irrigation:Depth	6	0.350427	0.0584045	0.993556	0.434054				Date:Irrigation:Depth	6	98938	16489.7	0.659757	0.682213				Date:Irrigation:Depth	6	2.65554e-05	4.42591e-06	1.08541	0.376541
Residuals	98	5.76077	0.0587833	NA	NA				Residuals	98	2.44937e+06	24993.5	NA	NA				Residuals	98	0.000399609	4.07764e-06	NA	NA

## Sheet: ST3
Supplemental Table 3. Tukey's for alpha-diversity metrics 'Shannon's Diversity' and 'Richness' for full dataset and subsets by sampletype and date. Generation of Tukey's values was accomplished using the 'HSD.test' function as part of the 'agricolae' package in R.
All SampleTypes - All Dates
Shannon's Diversity by Irrigation					Shannon's Diversity by Depth					Richness by Irrigation					Richness by Depth
	Category	value	groups			Category	value	groups			Category	value	groups			Category	value	groups
	T2	6.711	a			0-5cm	6.663	a			T2	1446.39	a			0-5cm	1428.34	a
	T1	6.659	ab			5-15cm	6.614	ab			T1	1407.81	ab			5-15cm	1384.08	ab
	T3	6.636	ab			15-25cm	6.583	b			T3	1400.9	ab			15-25cm	1351.87	b
	T4	6.595	b								T4	1370.03	b
	T5	6.25	c								T5	1169.54	c
All SampleTypes - no Controls - All Dates
Shannon's Diversity by Irrigation					Shannon's Diversity by Depth					Richness by Irrigation					Richness by Depth
	Category	value	groups			Category	value	groups			Category	value	groups			Category	value	groups
	T2	6.711	a			0-5cm	6.708	a			T2	1446.39	a			0-5cm	1449.83	a
	T1	6.659	ab			5-15cm	6.631	b			T1	1407.81	ab			5-15cm	1396.37	b
	T3	6.636	ab			15-25cm	6.606	b			T3	1400.9	ab			15-25cm	1368.32	b
	T4	6.595	b								T4	1370.03	b
Bulk Soil - All Dates
Shannon's Diversity by Irrigation					Shannon's Diversity by Depth					Richness by Irrigation					Richness by Depth
	Category	value	groups			Category	value	groups			Category	value	groups			Category	value	groups
	T2	6.75	a			0-5cm	6.744	a			T2	1475.09	a			0-5cm	1496.11	a
	T4	6.731	a			5-15cm	6.671	ab			T4	1460.69	a			5-15cm	1422.25	b
	T1	6.724	a			15-25cm	6.621	b			T1	1457.49	a			15-25cm	1372.42	b
	T3	6.717	a								T3	1456.12	a
	T5	6.25	b								T5	1169.54	b
Bulk Soil - April Only
Shannon's Diversity by Irrigation					Shannon's Diversity by Depth					Richness by Irrigation					Richness by Depth
	Category	value	groups			Category	value	groups			Category	value	groups			Category	value	groups
	T4	6.69123	a			0-5cm	6.73458	a			T1	1416.89	a			0-5cm	1456.67	a
	T3	6.68863	a			5-15cm	6.6184	b			T3	1409.88	a			5-15cm	1363.12	b
	T1	6.68785	a			15-25cm	6.60269	b			T4	1409	a			15-25cm	1343.92	b
	T2	6.66801	a								T2	1392.17	a
	T5	6.41291	b								T5	1247.78	b
Bulk Soil - July Only
Shannon's Diversity by Irrigation					Shannon's Diversity by Depth					Richness by Irrigation					Richness by Depth
	Category	value	groups			Category	value	groups			Category	value	groups			Category	value	groups
	T2	6.74378	a			0-5cm	6.6715	a			T4	1453.47	a			0-5cm	1450.41	a
	T4	6.74191	a			5-15cm	6.65368	a			T2	1453.28	a			5-15cm	1393.31	ab
	T1	6.69386	a			15-25cm	6.5864	a			T3	1426.39	a			15-25cm	1328.69	b
	T3	6.68262	a								T1	1407.61	a
	T5	5.94941	b								T5	1006.62	b
Bulk Soil - October Only
Shannon's Diversity by Irrigation					Shannon's Diversity by Depth					Richness by Irrigation					Richness by Depth
	Category	value	groups			Category	value	groups			Category	value	groups			Category	value	groups
	T2	6.83833	a			0-5cm	6.82706	a			T2	1579.83	a			0-5cm	1581.26	a
	T1	6.7881	a			5-15cm	6.72829	ab			T1	1543.21	a			5-15cm	1496.13	b
	T3	6.77684	a			15-25cm	6.67295	b			T3	1526.94	a			15-25cm	1444.65	b
	T4	6.75828	a								T4	1513.35	a
	T5	6.35462	b								T5	1236.11	b
Rhizosphere - All Dates
Shannon's Diversity by Irrigation					Shannon's Diversity by Depth					Richness by Irrigation					Richness by Depth
	Category	value	groups			Category	value	groups			Category	value	groups			Category	value	groups
	T2	6.64273	a			0-5cm	6.51777	a			T2	1396.39	a			15-25cm	1309.68	a
	T1	6.52442	ab			15-25cm	6.50484	a			T3	1311.19	ab			0-5cm	1306.36	a
	T3	6.50395	ab			5-15cm	6.49679	a			T1	1306.59	ab			5-15cm	1304.88	a
	T4	6.36801	b								T4	1218.94	b
Rhizosphere - July Only
Shannon's Diversity by Irrigation					Shannon's Diversity by Depth					Richness by Irrigation					Richness by Depth
	Category	value	groups			Category	value	groups			Category	value	groups			Category	value	groups
	T2	6.60451	a			0-5cm	6.56677	a			T2	1355.92	a			15-25cm	1323.67	a
	T3	6.56843	a			5-15cm	6.53928	a			T3	1351.5	a			0-5cm	1316.18	a
	T1	6.53396	a			15-25cm	6.52561	a			T1	1286.82	a			5-15cm	1304.95	a
	T4	6.48577	a								T4	1262.44	a
Rhizosphere - October Only
Shannon's Diversity by Irrigation					Shannon's Diversity by Depth					Richness by Irrigation					Richness by Depth
	Category	value	groups			Category	value	groups			Category	value	groups			Category	value	groups
	T2	6.67034	a			15-25cm	6.49129	a			T2	1425.61	a			5-15cm	1304.81	a
	T1	6.51786	a			0-5cm	6.4709	a			T1	1320.19	ab			15-25cm	1300.57	a
	T3	6.43947	ab			5-15cm	6.45833	a			T3	1270.88	b			0-5cm	1296.96	a
	T4	6.25718	b								T4	1178	b

## Sheet: ST4
Supplemental Table 4. PERMANOVA of Bray-Curtis distances for major factors. Analyses were run to determine the significance of factors 'Irrigation', 'Date', 'Depth', their interactions, 'Cultivar', and 'SampleType' for the full dataset, soils with and without controls, and rhizosphere samples. For rhizosphere, the interactive effects involving 'Cultivar' were included, given the significance of t…
All SampleTypes
Factor	Degrees of Freedom	Sum of Squares	Mean Squares	F Statistic	R2	Pr(>F)
Irrigation	4	2.51339	0.628347	4.06425	0.0380066	0.001	***
Date	2	1.77501	0.887507	5.74053	0.0268412	0.001	***
Depth	2	2.21342	1.10671	7.15838	0.0334706	0.001	***
Cultivar	1	0.189342	0.189342	1.2247	0.00286317	0.102
SampleType	1	4.74897	4.74897	30.7171	0.0718123	0.001	***
Irrigation:Date	8	1.54292	0.192864	1.24748	0.0233315	0.004	**
Irrigation:Depth	8	1.61743	0.202179	1.30773	0.0244583	0.001	***
Date:Depth	4	0.685629	0.171407	1.10869	0.0103679	0.115
Irrigation:Date:Depth	16	2.45327	0.153329	0.991759	0.0370975	0.562
Residuals	313	48.3909	0.154604	NA	0.731751	NA
Total	359	66.1303	NA	NA	1	NA
Bulk Soils Only
Factor	Degrees of Freedom	Sum of Squares	Mean Squares	F Statistic	R2	Pr(>F)
Irrigation	4	2.00406	0.501016	3.17696	0.047681	0.001	***
Date	2	0.805349	0.402674	2.55338	0.019161	0.001	***
Depth	2	2.69706	1.34853	8.5511	0.064169	0.001	***
Cultivar	1	0.157723	0.157723	1.00013	0.00375258	0.415
Irrigation:Date	8	1.44307	0.180384	1.14382	0.0343338	0.014	*
Irrigation:Depth	8	1.68811	0.211014	1.33805	0.0401639	0.001	***
Date:Depth	4	0.640964	0.160241	1.01609	0.0152499	0.407
Irrigation:Date:Depth	16	2.47307	0.154567	0.980114	0.0588396	0.684
Residuals	191	30.1212	0.157703	NA	0.716649	NA
Total	236	42.0306	NA	NA	1	NA
Bulk Soils Only, no Control
Factor	Degrees of Freedom	Sum of Squares	Mean Squares	F Statistic	R2	Pr(>F)
Irrigation	3	0.623338	0.207779	1.29958	0.0171847	0.009	**
Date	2	0.81772	0.40886	2.55727	0.0225436	0.001	***
Depth	2	2.49119	1.2456	7.79073	0.0686792	0.001	***
Cultivar	1	0.157787	0.157787	0.9869	0.00435001	0.476
Irrigation:Date	6	0.989521	0.16492	1.03151	0.02728	0.275
Irrigation:Depth	6	0.938657	0.156443	0.978492	0.0258777	0.578
Date:Depth	4	0.672158	0.16804	1.05102	0.0185306	0.24
Irrigation:Date:Depth	12	1.76305	0.146921	0.918937	0.0486054	0.978
Residuals	174	27.8194	0.159882	NA	0.766949	NA
Total	210	36.2728	NA	NA	1	NA
Rhizosphere
Factor	Degrees of Freedom	Sum of Squares	Mean Squares	F Statistic	R2	Pr(>F)
Irrigation	3	0.889572	0.296524	2.05726	0.0488262	0.001	***
Date	1	0.584037	0.584037	4.052	0.0320562	0.001	***
Depth	2	0.336732	0.168366	1.16811	0.0184823	0.083	.
Cultivar	1	0.183668	0.183668	1.27427	0.010081	0.068	.
Irrigation:Date	3	0.524213	0.174738	1.21231	0.0287726	0.017	*
Irrigation:Depth	6	0.688292	0.114715	0.795885	0.0377785	1
Date:Depth	2	0.280547	0.140273	0.973205	0.0153984	0.546
Irrigation:Cultivar	3	0.713747	0.237916	1.65064	0.0391756	0.001	***
Date:Cultivar	1	0.155077	0.155077	1.07591	0.00851174	0.259
Depth:Cultivar	2	0.217092	0.108546	0.753084	0.0119156	1
Irrigation:Date:Depth	6	0.712341	0.118723	0.823693	0.0390984	1
Irrigation:Date:Cultivar	3	0.452609	0.150869	1.04672	0.0248424	0.253
Irrigation:Depth:Cultivar	6	0.748047	0.124674	0.86498	0.0410582	0.993
Date:Depth:Cultivar	2	0.203392	0.101696	0.705558	0.0111636	1
Irrigation:Date:Depth:Cultivar	5	0.5755	0.1151	0.798553	0.0315876	1
Residuals	76	10.9543	0.144136	NA	0.601252	NA
Total	122	18.2192	NA	NA	1	NA

## Sheet: ST5
Supplemental Table 5. Polyserial Correlations. Classes by Irrigation (top) or by Depth (bottom), segregated by Date and SampleType. Both the effect size (i.e. the correlation, where -1 indicates a perfect negative correlation and +1 indicates a positive one) and significance are given; only significances of p < 0.05 are reported here and empty cells indicate that a class was not significant for t…
Correlations with Irrigation
	All Dates - All SampleTypes		All Dates - Soils Only		April - Soils Only		July - Soils Only		October - Soil Only		All Dates - Rhizosphere Only		July - Rhizosphere Only		October - Rhizosphere Only
Taxa	EffectSize	Significance	EffectSize	Significance	EffectSize	Significance	EffectSize	Significance	EffectSize	Significance	EffectSize	Significance	EffectSize	Significance	EffectSize	Significance
Actinobacteria_(class)	0.322573	1.35385e-10	0.498912	3.35362e-15	0.290386	0.00905776	0.726609	2.09301e-16	0.48871	8.48613e-07	0.367957	6.72711e-06			0.506203	5.60952e-08
Betaproteobacteria	-0.193696	0.000274035	-0.245582	0.000109278	-0.318597	0.00275162			-0.552278	2.32282e-12
Chloroflexi_Subdivision_2	-0.269096	2.52122e-07	-0.334109	7.89863e-08			-0.424242	5.26765e-05	-0.487589	1.72601e-08	-0.223661	0.0152052
Cytophagia	0.315201	6.338e-07	0.355708	7.61923e-06	0.369027	0.000217629	0.46441	0.000569337			0.193403	0.0382719			0.383784	0.00046226
Deltaproteobacteria	-0.340698	1.22027e-12	-0.458114	2.45305e-18	-0.280682	0.00897311	-0.512089	2.07026e-09	-0.577981	1.23106e-14	-0.258789	0.00415263			-0.396665	0.000246172
Nitrososphaeria	0.311685	1.86545e-09	0.442699	9.51806e-15	0.383251	0.000168761	0.341239	0.00154501	0.659982	6.30195e-20	-0.368801	9.2622e-06	-0.318746	0.0175871	-0.397268	0.000221234
OPB35_soil_group	-0.116175	0.0333671	-0.181547	0.00584516			-0.430026	5.90353e-06					-0.301981	0.0202908
Planctomycetacia	-0.19914	0.000163993	-0.169449	0.0118819			-0.24778	0.0325681	-0.243118	0.0304312	-0.24789	0.00570235			-0.46454	3.05964e-06
Subgroup_6	-0.124716	0.0227943					-0.258918	0.0224343			-0.237585	0.0103209			-0.448775	1.27235e-05
Thermomicrobia	0.173762	0.00120955	0.294322	1.80136e-06	0.429453	5.04397e-06			0.303377	0.00406934
Other	-0.260021	3.59523e-07	-0.44401	1.65993e-16	-0.443916	2.2594e-06	-0.474619	2.732e-07	-0.473995	6.23397e-08	-0.247545	0.0063912			-0.428858	3.56795e-05
Gammaproteobacteria			-0.224437	0.000576105			-0.283263	0.0108793	-0.25451	0.0219233	0.224871	0.0386204			0.502442	0.000723084
Bacilli											-0.198949	0.0421196			-0.343402	0.0058549
Desulfurellia											-0.296799	0.000659485	-0.30998	0.0162652	-0.353452	0.0015486
Alphaproteobacteria					0.25448	0.020074
Acidimicrobiia							-0.321658	0.00246382
Acidobacteria_group_17									-0.442865	2.31968e-06
Chloroflexi_Subdivision_10															-0.270572	0.0253255
Chloroflexi_Subdivision_8_(TK10)															-0.335763	0.00328564
Correlations with Depth
	All Dates - All SampleTypes		All Dates - Soils Only		April - Soils Only		July - Soils Only		October - Soil Only		All Dates - Rhizosphere Only		July - Rhizosphere Only		October - Rhizosphere Only
Taxa	EffectSize	Significance	EffectSize	Significance	EffectSize	Significance	EffectSize	Significance	EffectSize	Significance	EffectSize	Significance	EffectSize	Significance	EffectSize	Significance
Acidimicrobiia	0.147832	0.0119809	0.211494	0.00307529			0.337603	0.00345303
Actinobacteria_(class)	-0.162267	0.00657468	-0.282708	0.000336416			-0.368403	0.031401	-0.264141	0.0226183
Alphaproteobacteria	-0.154323	0.00709108	-0.465457	3.45194e-16	-0.465288	1.1493e-06	-0.495015	5.60925e-07	-0.445956	1.3063e-05
Bacilli	0.155998	0.00629958	0.147307	0.0364059					0.274244	0.021344	0.246999	0.0127816	0.351826	0.00624785
Betaproteobacteria	-0.140741	0.0201295											-0.417308	0.00099802
Blastocatellia_(Acidobacteria_group_4)	-0.324769	5.76517e-10	-0.477279	2.90257e-18	-0.619291	1.23478e-15	-0.398431	9.51515e-05	-0.417467	3.67705e-05			-0.290708	0.0416586
Chitinophagia	-0.455346	3.92829e-23	-0.742794	5.0642e-103	-0.725286	2.88549e-29	-0.715159	8.7058e-30
Chloroflexi_Subdivision_10	0.210017	0.000290529	0.386636	1.37459e-09			0.575247	1.20846e-09	0.395893	0.00025171	-0.207325	0.031003
Cytophagia	-0.477893	7.21409e-13	-0.626441	5.2231e-22	-0.27861	0.0173357	-0.892993	6.39855e-81	-0.528253	1.76401e-09
Deltaproteobacteria	-0.159645	0.00560597	-0.256949	0.000136477			-0.320099	0.00433594	-0.302265	0.00772396
Desulfurellia	0.266292	9.33217e-07	0.373112	1.33264e-09	0.344659	0.00132853	0.467604	3.26637e-06	0.337856	0.00207896			-0.2977	0.0280178	0.311135	0.0116723
Gemmatimonadetes_(class)	0.379223	1.04024e-14	0.613868	3.88602e-48	0.487545	5.84894e-08	0.786317	1.74526e-56	0.651331	1.0422e-22
Holophagae	-0.26375	3.28959e-06	-0.538597	1.94352e-23	-0.528272	1.35762e-08	-0.315702	0.00533184	-0.798298	1.72079e-52
MB-A2-108	0.474707	6.30922e-21	0.601351	1.04864e-33	0.478623	5.50881e-07	0.83023	5.051e-70	0.603308	3.62344e-12
Spartobacteria	-0.295721	2.82038e-08	-0.371011	1.20463e-09	-0.388971	0.000245734			-0.638965	1.53165e-18
Thermoleophilia	0.306688	5.74728e-08	0.450477	5.72425e-13	0.354084	0.0014602	0.665824	3.30183e-14	0.440171	6.57301e-05
Thermomicrobia	0.218502	0.000115466	0.22619	0.00108883							0.2073	0.0354882	0.458157	0.000160528
Planctomycetacia			-0.202199	0.00424809	-0.432188	9.82179e-05							0.277883	0.0464489
Other			0.162055	0.0219096
Subgroup_6											-0.213155	0.0272466	-0.557215	5.58728e-08
Phycisphaerae					-0.256162	0.0296572
Acidobacteria_group_17									0.285516	0.0141712
Chloroflexi_Subdivision_8_(TK10)									0.239229	0.0477775

## Sheet: ST6
Supplemental Table 6. Polyserial Correlations segregated by soil depth. Classes by Irrigation (top) or by Depth (bottom), segregated by Depth, Date and SampleType. Both the effect size (i.e. the correlation, where -1 indicates a perfect negative correlation and +1 indicates a positive one) and significance are given; only significances of p < 0.05 are reported here and empty cells indicate that a…
All Soils - Class Correlations with Irrigation
Taxa	EffectSize.0-5cm	Significance.0-5cm	EffectSize.5-15cm	Significance.5-15cm	EffectSize.15-25cm	Significance.15-25cm
Actinobacteria_(class)	0.738526	2.37498e-26	0.301346	0.00943679	0.388169	0.000139234
Chloroflexi_Subdivision_10	0.348338	0.000567493
Chloroflexi_Subdivision_2	-0.437459	3.61529e-06
Cytophagia	0.388303	0.00258232
Deltaproteobacteria	-0.624283	2.82207e-19	-0.424167	9.67887e-06	-0.355461	0.000552953
Gammaproteobacteria	-0.581605	1.75032e-14
Nitrososphaeria	0.448499	2.11629e-06	0.29361	0.00926649	0.675869	9.11555e-21
Planctomycetacia	-0.549365	1.26053e-10
Subgroup_6	-0.251781	0.0240709
Thermoleophilia	0.301744	0.0047073
Other	-0.430061	9.66854e-06	-0.35208	0.000773066	-0.484903	6.07915e-08
Betaproteobacteria			-0.629054	7.27172e-19
April Soils - Class Correlations with Irrigation
Taxa	EffectSize.0-5cm	Significance.0-5cm	EffectSize.5-15cm	Significance.5-15cm	EffectSize.15-25cm	Significance.15-25cm
Actinobacteria_(class)	0.431666	0.015061
Betaproteobacteria	-0.496222	0.000896583	-0.571448	9.95692e-05
Chloroflexi_Subdivision_10	0.376734	0.0271516
Chloroflexi_Subdivision_2	-0.367743	0.0457679
Deltaproteobacteria	-0.435687	0.00707595
Nitrososphaeria	0.600979	2.29922e-06			0.687511	2.14337e-09
Other	-0.514924	0.000347355
Alphaproteobacteria					0.492157	0.00164423
July Soils - Class Correlations with Irrigation
Taxa	EffectSize.0-5cm	Significance.0-5cm	EffectSize.5-15cm	Significance.5-15cm	EffectSize.15-25cm	Significance.15-25cm
Acidimicrobiia	-0.448889	0.00796888			-0.377903	0.0306588
Actinobacteria_(class)	0.9672	2.64114e-302			0.53595	0.000600197
Chloroflexi_Subdivision_2	-0.466703	0.00389535
Cytophagia	0.728009	3.51579e-08
Deltaproteobacteria	-0.627137	7.31214e-07	-0.661644	5.61592e-09	-0.461776	0.00393275
Gammaproteobacteria	-0.660129	9.5816e-09
Gemmatimonadetes_(class)	-0.410199	0.0160439
Holophagae	-0.485165	0.00198235
Planctomycetacia	-0.653455	4.43821e-07
Subgroup_6	-0.498262	0.00162126
Other	-0.528348	0.000768034	-0.402564	0.0220119	-0.67431	1.30975e-09
Betaproteobacteria			-0.577262	8.91645e-06
Nitrososphaeria			0.375198	0.039327	0.675893	3.60255e-07
OPB35_soil_group			-0.383195	0.0328618	-0.436158	0.00738873
October Soils - Class Correlations with Irrigation
Taxa	EffectSize.0-5cm	Significance.0-5cm	EffectSize.5-15cm	Significance.5-15cm	EffectSize.15-25cm	Significance.15-25cm
Acidimicrobiia	0.427324	0.00847279
Actinobacteria_(class)	0.66378	5.95796e-09	0.52652	0.00790784
Betaproteobacteria	-0.517934	0.000322474	-0.735623	9.21209e-16	-0.435355	0.00694078
Blastocatellia_(Acidobacteria_group_4)	0.36607	0.0378457
Chloroflexi_Subdivision_10	0.727994	2.38023e-17
Deltaproteobacteria	-0.795707	4.11116e-32	-0.585322	1.27921e-05	-0.371452	0.0370284
Gammaproteobacteria	-0.832028	3.94213e-41
Gemmatimonadetes_(class)	0.721947	3.17525e-16
Nitrososphaeria	0.736318	2.57077e-13	0.580619	0.000288274	0.714697	2.48438e-11
OPB35_soil_group	-0.361534	0.0369321
Phycisphaerae	0.371067	0.029828
Planctomycetacia	-0.805474	1.75604e-30
Spartobacteria	-0.406658	0.0138151
Thermoleophilia	0.662521	7.39527e-10
Other			-0.518838	0.000468363	-0.652266	2.58863e-09
All Rhizosphere Samples - Class Correlations with Irrigation
Taxa	EffectSize.0-5cm	Significance.0-5cm	EffectSize.5-15cm	Significance.5-15cm	EffectSize.15-25cm	Significance.15-25cm
Actinobacteria_(class)	0.29954	0.0373748	0.44448	0.00076326	0.432776	0.00230905
Nitrososphaeria	-0.334492	0.0198275	-0.40738	0.00386786	-0.390972	0.00771005
Betaproteobacteria			-0.326224	0.0334638
Chloroflexi_Subdivision_8_(TK10)			-0.305762	0.0468055
Cytophagia			0.350316	0.0192114
Planctomycetacia			-0.37137	0.0103137
Subgroup_6			-0.348053	0.0203412
Other			-0.415053	0.00298641
Thermomicrobia					-0.319029	0.04273
July Rhizosphere Samples - Class Correlations with Irrigation
Taxa	EffectSize.0-5cm	Significance.0-5cm	EffectSize.5-15cm	Significance.5-15cm	EffectSize.15-25cm	Significance.15-25cm
Spartobacteria	-0.410037	0.0285438
Chitinophagia					0.538558	0.00684952
Chloroflexi_Subdivision_8_(TK10)					-0.519021	0.0113407
Nitrososphaeria					-0.633575	0.00135235
Thermomicrobia					-0.454163	0.0374342
October Rhizosphere Samples - Class Correlations with Irrigation
Taxa	EffectSize.0to5cm	Significance.0to5cm	EffectSize.5to15cm	Significance.5to15cm	EffectSize.15-25cm	Significance.15-25cm
Actinobacteria_(class)	0.401841	0.0303766	0.619022	7.59947e-06	0.600744	1.50066e-05
Planctomycetacia	-0.45054	0.0103532	-0.498456	0.00443227	-0.48063	0.00381397
Subgroup_6	-0.448424	0.011314	-0.597393	4.0797e-05
Betaproteobacteria			-0.401236	0.0430873
Chloroflexi_Subdivision_8_(TK10)			-0.662433	9.49009e-08
Cytophagia			0.564305	0.0002857	0.51378	0.002386
Deltaproteobacteria			-0.412755	0.0322071	-0.630203	8.23723e-07
Gammaproteobacteria			0.722206	0.0163738	0.432582	0.0178928
Nitrososphaeria			-0.697429	2.35752e-09
Other			-0.448378	0.0158434
Chloroflexi_Subdivision_10					-0.453689	0.00890161
Thermomicrobia					-0.419582	0.0321218

## Sheet: ST7
Supplemental Table 7. Class-Level Abundance Change Significances by Experimental Factors. The relative abundance for each class was used as the dependent variable in ANOVA tests with the dependent variables including Irrigation (where applicable), Depth, Date (where applicable), their interactions, Cultivar, and SampleType (where applicable). The significance of the factor 'Cultivar' (left) or 'I…
Full Rhizosphere Dataset - Class Abundances significantly explained by Cultivar								Bulk Soil Dataset - Class Abundances significantly explained by Irrigation:Depth
Class	significance	Alkar_avg	Jose_avg	Alkar_Tukeygroup	Jose_Tukeygroup			Class	significance
Acidimicrobiia	0.0380983	49.4655	45	a	b			Acidimicrobiia	0.0237501
Alphaproteobacteria	0.0299904	891.966	945.908	b	a			Actinobacteria	5.83237e-07
Blastocatellia_Acidobacteria_group_4	0.0139732	46.7069	40.8923	a	b			Chitinophagia	0.00841685
Chloroflexi_Subdivision_10	0.00138561	48.431	39.7846	a	b			Chloroflexi_Subdivision_10	0.0249361
Gemmatimonadetes_class	0.0153095	69.8276	60.6769	a	b			Cytophagia	0.000214544
Subgroup_6	0.00330288	335.586	304.154	a	b			Deltaproteobacteria	0.00837616
								Gammaproteobacteria	2.92256e-05
								Nitrososphaeria	0.0122526
July Rhizosphere Dataset - Class Abundances significantly explained by Cultivar								Planctomycetacia	4.41764e-11
								Subgroup_6	0.00277395
Class	significance	Alkar_avg	Jose_avg	Alkar_Tukeygroup	Jose_Tukeygroup
Acidimicrobiia	0.0458665	48.36	43.1613	a	b
Alphaproteobacteria	0.0258912	844.36	929.742	b	a
Betaproteobacteria	0.04776	210.44	185.839	a	b
Blastocatellia_Acidobacteria_group_4	0.0426744	58.24	48.0645	a	b
Chloroflexi_Subdivision_10	0.0183926	53.88	41.3871	a	b
Gemmatimonadetes_class	0.0459529	83.92	68.7742	a	b
Planctomycetacia	0.0311361	229.08	273.613	b	a
Subgroup_6	0.0445098	350.72	315.613	a	b
Thermoleophilia	0.0471874	153.84	133.516	a	b
Rhizosphere T1 Irrigation Dataset - Class Abundances significantly explained by Cultivar
Class	significance	Alkar_avg	Jose_avg	Alkar_Tukeygroup	Jose_Tukeygroup
Acidimicrobiia	0.00423456	50.1667	40.5333	a	b
Alphaproteobacteria	0.0398299	858.25	971.2	a	a
Deltaproteobacteria	0.0102144	170.5	138	a	b
Other	0.0180677	520.833	435.333	a	b
Rhizosphere T4 Irrigation Dataset - Class Abundances significantly explained by Cultivar
Class	significance	Alkar_avg	Jose_avg	Alkar_Tukeygroup	Jose_Tukeygroup
Bacilli	0.00597257	46.5625	85.1765	b	a
Blastocatellia_Acidobacteria_group_4	0.00898703	49	37.8235	a	b
Gemmatimonadetes_class	0.010242	83.9375	53.2941	a	b
Phycisphaerae	0.00212944	58	33.4118	a	b
Subgroup_6	0.0499662	315.438	270.588	a	b

## Sheet: ST8
Supplemental Table 8. PERMANOVA of Bray-Curtis distances in the metabolomics datasets. Analyses were run to determine the significance of factors 'Irrigation', 'Depth', their interaction, and 'Cultivar'; these analyses were run separately on the April, July, and October datasets, as these samples were processed across 2 different runs and could therefore not be compared directly. In the original …
April Dataset
Factor	Degrees of Freedom	Sum of Squares	Mean Squares	F Statistic	R2	Pr(>F)
Irrigation	2	0.0155829	0.00779144	2.32343	0.107431	0.039	*
Depth	2	0.00281042	0.00140521	0.419039	0.0193754	0.929
Cultivar	1	0.00330912	0.00330912	0.986792	0.0228136	0.394
Irrigation:Depth	4	0.00597876	0.00149469	0.445722	0.0412184	0.961
Residuals	35	0.11737	0.00335342	NA	0.809162	NA
Total	44	0.145051	NA	NA	1	NA
July Dataset
Factor	Degrees of Freedom	Sum of Squares	Mean Squares	F Statistic	R2	Pr(>F)
Irrigation	2	0.0172167	0.00860836	5.11518	0.183819	0.004	**
Depth	2	0.0106517	0.00532584	3.16467	0.113726	0.012	*
Cultivar	1	0.00191305	0.00191305	1.13675	0.0204252	0.312
Irrigation:Depth	4	0.00497811	0.00124453	0.739511	0.0531501	0.673
Residuals	35	0.0589017	0.0016829	NA	0.62888	NA
Total	44	0.0936612	NA	NA	1	NA
October Dataset
Factor	Degrees of Freedom	Sum of Squares	Mean Squares	F Statistic	R2	Pr(>F)
Irrigation	2	0.0134851	0.00674255	3.2588	0.125465	0.005	**
Depth	2	0.00860991	0.00430496	2.08067	0.0801066	0.044	*
Cultivar	1	0.00314968	0.00314968	1.5223	0.0293046	0.169
Irrigation:Depth	4	0.00981994	0.00245498	1.18654	0.0913647	0.261
Residuals	35	0.072416	0.00206903	NA	0.673759	NA
Total	44	0.107481	NA	NA	1	NA

## Sheet: ST9
Supplemental Table 9. Fold-changes and significances of metabolite abundances between T1 and T5 irrigation regimes for July and October datasets. Features were retained in the tables below passed the threshold for 'important features' - a fold-change greater than 2 or less than -2, and p-value significance less than 0.05. Note: p-values below are the negative-log value (i.e. a value greater than …
April Metabolites - Significantly Different by Irrigation
	log2FC	pvalue	change
4-hydroxybutanoic acid	-7.23593	2.42227	T5 over T1
Unknown carbohydrate 007	2.58671	1.41479	T1 over T5
Unknown 020	4.54337	2.23331	T1 over T5
Unknown 067	-2.18206	2.69767	T5 over T1
Unknown 106	5.30565	2.04614	T1 over T5
Unknown 141	3.43998	1.82656	T1 over T5
Unknown 143	4.67063	1.59109	T1 over T5
Unknown 147	2.79193	1.32584	T1 over T5
Unknown 150	-2.68998	3.01025	T5 over T1
Unknown 179	-2.25737	3.30222	T5 over T1
Unknown 180	-2.53475	1.86006	T5 over T1
Unknown 182	-2.08937	1.72854	T5 over T1
Unknown 190	3.4423	1.96576	T1 over T5
Unknown 213	-2.34257	1.90203	T5 over T1
Unknown 215	-2.83806	1.32584	T5 over T1
Unknown 273	-2.80013	3.63719	T5 over T1
Unknown 276	-5.25296	1.61024	T5 over T1
Unknown 278	-2.7418	6.50138	T5 over T1
Unknown 293	3.53324	1.87594	T1 over T5
Unknown 334	-2.54626	2.41981	T5 over T1
July Metabolites - Significantly Different by Irrigation
	log2FC	pvalue	change
L-phenylalanine	3.19391	4.59319	T1 over T5
Unknown carbohydrate 006	5.70776	3.45211	T1 over T5
Unknown 067	-3.93995	1.73048	T5 over T1
Unknown 075	2.44283	2.72137	T1 over T5
Unknown 085	2.8973	1.31461	T1 over T5
Unknown 096	3.12129	1.6158	T1 over T5
Unknown 108	2.83428	2.3165	T1 over T5
Unknown 130	-2.01821	1.53676	T5 over T1
Unknown 137	2.29571	4.04884	T1 over T5
Unknown 179	-5.2233	3.5702	T5 over T1
Unknown 195	-2.47648	2.14372	T5 over T1
Unknown 237	-2.12193	1.74803	T5 over T1
October Metabolites - Significantly Different by Irrigation
	log2FC	pvalue	change
tagatose	2.07442	4.56191	T1 over T5
L-threonine	2.52243	2.01622	T1 over T5
L-isoleucine	2.59408	2.04759	T1 over T5
Unknown 023	2.28824	1.34435	T1 over T5
Unknown 063	6.58025	4.48196	T1 over T5
Unknown 070	2.25008	2.25584	T1 over T5
Unknown 071	-2.26743	1.47076	T5 over T1
Unknown 102	2.58281	1.33288	T1 over T5
Unknown 128	2.96854	2.45934	T1 over T5
Unknown 132	2.06274	1.55741	T1 over T5
Unknown 159	2.94251	4.12248	T1 over T5
Unknown 166	-2.99851	1.47076	T5 over T1
Unknown 169	5.24983	2.04792	T1 over T5
Unknown 177	3.4094	3.06938	T1 over T5
Unknown 254	3.64075	3.19384	T1 over T5
Unknown 287	-2.09862	3.97047	T5 over T1
Unknown 318	2.17934	1.32198	T1 over T5
Unknown 331	3.0547	4.11362	T1 over T5
Unknown 348	3.07688	3.05247	T1 over T5
Unknown 364	6.16509	2.01622	T1 over T5
Unknown 374	5.74751	2.45008	T1 over T5
Unknown 388	2.01835	1.36631	T1 over T5
Unknown 398	-2.26625	1.41646	T5 over T1

## Sheet: ST10
Supplemental Table 10 - PERMANOVA for experimental factors on the transcriptomics dataset, using a Bray-Curtis distance object. Analyses were run to determine the significance of factors 'Irrigation', 'Date', 'Depth', and the interactions of Irrigation and Depth, on a Bray-Curtis object constructed from the RNA-seq dataset. Analyses were run using the 'adonis' function within the 'vegan' package …
	Df	SumsOfSqs	MeanSqs	F.Model	R2	Pr(>F)
Irrigation	2	0.00379688	0.00189844	3.04018	0.221037	0.001	***
Depth	1	0.00265264	0.00265264	4.24796	0.154425	0.001	***
Cultivar	1	0.000567121	0.000567121	0.908192	0.0330152	0.551
Irrigation:Depth	2	0.00204308	0.00102154	1.6359	0.118938	0.021	*
Residuals	13	0.00811786	0.000624451	NA	0.472585	NA
Total	19	0.0171776	NA	NA	1	NA

[truncated: 5 more sheets: ST11, ST12, ST13, ST14, ST15]
